# Supplementary material for: Identifying Different Mutation Sites Leading to Resistance to the Direct-Acting Antiviral (DAA) Sofosbuvir in Hepatitis C Virus Patients from Egypt
Source: Microorganisms. 2022 Mar 22;10(4):679. doi: 10.3390/microorganisms10040679 (PMC9024585; doi:10.3390/microorganisms10040679)
Supplement: Supplementary file 1 [file microorganisms-10-00679-s001.zip]

Archive with 1 entries (1 files):
- microorganisms-1629978-supplementary.pdf
